# Supplementary material for: Microbial abundance on the eggs of a passerine bird and related fitness consequences between urban and rural habitats
Source: PLoS One. 2017 Sep 27;12(9):e0185411. doi: 10.1371/journal.pone.0185411 (PMC5617198; doi:10.1371/journal.pone.0185411)
Supplement: S1 Table — (XLSX) [file pone.0185411.s001.xlsx]

## Sheet: ur
yr	pop	group	loc	nest	laydate	avtemp3	avhum3	avtemp18	avhum18	el	cs	total_3	total_18	can_3	can_18	pseudo_3	pseudo_18	ecoli_3	ecoli_18	bac_3	bac_18
2013	norway	nat	urban	23	108	6.13	69.81	6.78	65.5	e	6	1.12327	2.65195	0.05039	0	1.71896	1.26555	0.02271	0.08063	1.02575	0.44835
2013	norway	nat	urban	28	109	6.4	63.69	8.04	68.25	e	7	0.4337	1.92101	0.02265	0	0.66156	2.00319	0.00729	2e-05	0.49013	0.13034
2013	norway	nat	urban	17	113	5.78	69.44	11.74	65.19	l	7	2.80403	2.66542	0.00018	1e-05	1.0439	0.90166	0.00019	0	0.25896	0.34944
2013	norway	nat	urban	5	99	0.68	55.94	4.95	74.63	e	7	3.176	1.77807	0.00825	0	0.88649	0.37101	8e-05	0	0.03782	0.04365
2013	norway	nat	urban	41	112	7.05	59.38	10.68	71.81	e	5	0.21757	2.98175	0.00828	0	1.37546	1.6832	0.00353	0	0.32639	0.40147
2013	norway	nat	urban	34	111	7.84	53.44	10.68	66.88	e	6	1.18799	2.90338	0.09546	0	0.93676	0.86326	0.0271	0	0.84386	0.5392
2013	norway	nat	urban	11B	112	7.05	59.38	10.68	71.81	e	7	-0.21474	2.40589	0.01739	0.00101	1.32188	0.61598	0.00194	4e-05	0.32682	0.40346
2013	norway	nat	urban	6	111	7.84	53.44	10.68	66.88	e	7	2.64769	1.65546	0.00889	0	0.46039	0.58967	0.00962	0.00024	0.25606	0.01758
2013	norway	nat	urban	4	112	7.05	59.38	10.68	71.81	e	8	3.0452	2.63138	0.0119	0	1.1664	1.24017	0.01102	0	0.0593	0.44539
2013	norway	nat	urban	45	113	5.78	69.44	11.74	65.19	l	6	-0.03248	2.1485	0.01082	0	0.93502	0.88083	0.00815	0	0.274	0.55884
2013	norway	nat	urban	13	117	5.46	65.81	10.68	58.63	l	7	2.91394	2.39208	0.00381	0	0.78598	0.93706	0.0062	0.16101	0.7733	0.25052
2013	norway	nat	urban	19	116	5.37	68.44	11.36	58.06	l	6	0.01637	1.92642	0.00864	0	0.74375	0.5662	0.00172	0.00689	0.36786	0.03061
2013	norway	nat	urban	37	115	4.62	74.13	11.69	62.88	l	3	-0.16055	3.11836	0.00939	3e-05	1.29405	1.76366	0.00136	0	0.28263	0.38714
2013	norway	nat	urban	35	114	4.95	74.63	11.78	66.56	l	3	0.0886	3.17947	0.00793	0	1.29471	1.57333	0.00338	0.00188	0.36529	0.37768
2013	norway	nat	urban	1	120	4.56	63.81	15.53	52.13	l	5	2.92481	1.63404	0.01147	0	0.5661	0.50534	0.0009	0	0.21984	0.02042
2013	norway	nat	urban	30	115	4.62	74.13	11.69	62.88	l	5	0.90912	1.70334	0.0722	0	1.82265	0.71183	0.01084	0.6348	0.47937	0.2617
2013	norway	nat	urban	29C	129	11.78	66.56	11.74	76.5	l	7	1.02449	1.41045	0.02164	0.05463	1.81733	1.8779	0.02135	0.22235	1.21371	0.46165
2013	norway	nat	rural	51	106	7.26	69.94	4.97	61.19	e	9	2.15326	1.88914	0.00258	0	0.48129	0.42097	0.00084	0.02385	0.38896	0.30783
2013	norway	nat	rural	53	114	4.95	74.63	11.78	66.56	l	5	2.25061	2.33511	0.00294	0	0.7365	1.10713	0.00399	0.07203	0.129	0.16957
2013	norway	nat	rural	55	111	7.84	53.44	10.68	66.88	e	9	1.7802	1.78066	0.00551	0	0.56911	0.70676	0.00523	0	0.1004	0.27004
2013	norway	nat	rural	59	106	7.26	69.94	4.97	61.19	e	8	1.7898	2.3834	0.0132	0	0.54174	1.43958	0.00121	0.0304	0.02997	0.24495
2013	norway	nat	rural	62	115	4.62	74.13	11.69	62.88	l	7	2.25556	2.33856	0.02368	0	1.45741	1.67943	0.00057	0.00058	0.20742	0.154
2013	norway	nat	rural	66	110	7.16	57.13	9.6	66.69	e	8	2.02404	2.11879	0.00171	0.00086	0.47034	0.68464	0.00045	0.0009	0.37413	0.19452
2013	norway	nat	rural	67	108	6.13	69.81	6.78	65.5	e	8	2.78618	2.00355	0.00778	0.00659	1.32623	0.57678	0.00014	0.00153	0.75882	0.19463
2013	norway	nat	rural	70	119	5.66	60.81	12.65	54.63	l	8	2.57374	2.52679	0.01089	0.0072	0.84611	1.03699	0.00083	0.01212	0.54462	0.30833
2013	norway	nat	rural	71	115	4.62	74.13	11.69	62.88	l	9	2.56278	2.24511	0.01158	0.00094	0.381	0.76393	6e-05	0.00362	0.05928	0.04687
2013	norway	nat	rural	73	117	5.46	65.81	10.68	58.63	l	4	1.9575	2.21931	0.01553	0.00066	0.32199	0.46945	7e-05	0.00295	0.28294	0.06681
2013	norway	nat	rural	76	111	7.84	53.44	10.68	66.88	e	8	2.5409	2.15691	0.00106	0.00553	1.0456	0.51596	0.00129	0.00572	0.82547	0.36901
2013	norway	nat	rural	78	110	7.16	57.13	9.6	66.69	e	8	2.12018	2.50872	0.00261	0.00445	0.49417	0.93212	5e-05	0.00441	0.03408	0.50032
2013	norway	nat	rural	80	114	4.95	74.63	11.78	66.56	l	7	2.04539	1.9881	0.01575	0.00524	0.55656	0.77448	0.0002	0.00652	0.30721	0.27455
2013	norway	nat	rural	81	106	7.26	69.94	4.97	61.19	e	6	1.89028	2.56718	0.01071	0.00248	0.41916	0.87427	0.00785	0.00728	0.97014	0.27515
						0.70574	0.636752	0.217059	0.141107

## Sheet: Sheet1
yr	pop	group	loc	nest	laydate	avtemp3	avhum3	avtemp18	avhum18	el	cs	total_3	total_18	can_3	can_18	pseudo_3	pseudo_18	ecoli_3	ecoli_18	bac_3	bac_18
2013	norway	qcont	urban	K1								3.23246	4.08925	0.01273	0	1.37297	1.96761	0.00102	0.03192	0.02673	0.16564
2013	norway	qcont	urban	K2								3.24677	2.80201	0.01615	0	0.75022	1.64522	0.0038	0.00839	0.01342	0.06592
2013	norway	qcont	urban	K3								4.02085	2.80936	0.07136	0	0.77512	0.38207	0.00363	0.00123	0.04897	0.08532
2013	norway	qcont	urban	K4								0.89153	4.51602	0.02395	0	0.22098	1.53744	2e-05	0.01616	0.0013	0.07042
2013	norway	qcont	rural	K5								1.57095	2.65629	0.00813	0	0.53899	1.05073	0.00036	0.00075	0.24029	0.0219
2013	norway	qcont	rural	K6								3.2321	2.91374	1e-05	0	1.29817	0.70005	0.00774	0.0072	0.11205	0.05892
2013	norway	qcont	rural	K8								2.54383	3.32147	0.1958	3e-05	0.62936	0.77865	0.00837	0.00516	0.03294	0.44238
